# Supplementary material for: N-glycosylation modulates enzymatic activity of Trypanosoma congolense trans-sialidase
Source: J Biol Chem. 2022 Aug 20;298(10):102403. doi: 10.1016/j.jbc.2022.102403 (PMC9493392; doi:10.1016/j.jbc.2022.102403)
Supplement: Supplemental Table S2 [file mmc2.xlsx]

## Sheet: Tabelle1
ConA purified	Protein sample	Protease	measured m/z average [M+H]+	theoretical mass [M+H]+ (Da)	Deviation (Da)	Peptide sequence	N-glycan	N-glycosylation site
-	TconTS1	trypsin	2741.15	2741.1	0.047	LNSPDMNSTGTTMR	GlcNAc2 Man5	N113
			1868.73	1868.76	-0.038	YNVTR	GlcNAc2 Man5	N206
			2014.86	2014.82	0.039		GlcNAc2 Man5 Fuc1
			1392.62	1392.64	-0.017	DNATDVSISWER	no	N240
			2609.01	2609.06	-0.047		GlcNAc2 Man5
			4821.3	4821.3	-0.003	SLYNFPVSGSPGTQFLGGAGGGVVTSNGTIVLPVQAR	GlcNAc2 Man5	N281
			3311.52	3311.56	-0.041	EHANITVSNVLVYNRPLR	GlcNAc2 Man5	N693
+	TconTS1	trypsin	2740.88	2741.1	-0.219	LNSPDMNSTGTTMR	GlcNAc2 Man5	N113
			1868.62	1868.76	-0.145	YNVTR	GlcNAc2 Man5	N206
			2030.65	2030.82	-0.169		GlcNAc2 Man6
			2192.68	2192.87	-0.191		GlcNAc2 Man7
			2608.84	2609.06	-0.222	DNATDVSISWER	GlcNAc2 Man5	N240
			4821.39	4821.3	0.086	SLYNFPVSGSPGTQFLGGAGGGVVTSNGTIVLPVQAR	GlcNAc2 Man5	N281
			3311.37	3311.56	-0.197	EHANITVSNVLVYNRPLR	GlcNAc2 Man5	N693
-	H-TconTS1	trypsin	1727.81	1727.76	0.048	LNSPDMNSTGTTMR	HexNAc	N113
			855.457	855.42	0.037	YNVTR	HexNAc	N206
			1595.77	1595.72	0.052	DNATDVSISWER	HexNAc	N240
			3808.028*	3807.95	0.073	SLYNFPVSGSPGTQFLGGAGGGVVTSNGTIVLPVQAR	HexNAc	N281
			2298.28	2298.22	0.059	EHANITVSNVLVYNRPLR	HexNAc	N693
+	H-TconTS1	trypsin	1868.79	1868.76	0.029	YNVTR	GlcNAc2 Man5	N206
			2030.85	2030.82	0.032		GlcNAc2 Man6
			2354.95	2354.92	0.023		GlcNAc2 Man8
			3473.688*	3473.62	0.071	EHANITVSNVLVYNRPLR	GlcNAc2 Man6	N693
-	TconTS1	chymotrypsin	3017.35	3017.36	-0.015	ALRNKTTPKDGEVWW	GlcNAc2 Man5	N45
			2831.25	2831.28	-0.035	ALRNKTTPKDGEVW	GlcNAc2 Man5
			3239.515*	3239.58	-0.067	KDGYILVGGPKLNSPDMNSTGTTMRTVHSY	no	N113
			1255.573*	1255.49	0.08	NSPDMNSTGTTM	no
			2833.113*	2833.14	-0.032	NSTGTTMRTVHSY	GlcNAc2 Man6
			709.39	709.362	0.028	NVTRGY	no	N206
			2111.83	2111.86	-0.032	NVTRGYW	GlcNAc2 Man5
			802.436	802.394	0.042	NSTAAEPL	no	N625
+	TconTS1	chymotrypsin	2831.28	2831.28	-0.004	ALRNKTTPKDGEVW	GlcNAc2 Man5	N45
			3017.39	3017.36	0.027	ALRNKTTPKDGEVWW	GlcNAc2 Man5
			1925.78	1925.79	-0.006	NVTRGY	GlcNAc2 Man5	N206
			2111.86	2111.86	-0.005	NVTRGYW	GlcNAc2 Man5
			2273.87	2273.92	-0.045		GlcNAc2 Man6
			2597.97	2598.02	-0.049		GlcNAc2 Man8
			3297.524*	3297.49	0.039	HVDGGNTTATVSVRVASPAEL	GlcNAc2 Man5	N657
			3410.64	3410.57	0.07	HVDGGNTTATVSVRVASPAELL	GlcNAc2 Man5
-	H-TconTS1	chymotrypsin	1817.99	1817.94	0.049	ALRNKTTPKDGEVW	HexNAc	N45
			2004.02	2004.02	-0.003	ALRNKTTPKDGEVWW	HexNAc
			3712.61	3712.63	-0.028	KDGYILVGGPKLNSPDMNSTGTTM	GlcNAc2 Man5	N113
			1599.89	1599.85	0.037	VLVGRYNVTRGY	HexNAc	N206
			1098.54	1098.52	0.016	NVTRGYW	HexNAc
			802.464	802.394	0.07	NSTAAEPL	no	N625
			3302.77	3302.72	0.05	ALHDGIVSLHVDGGNTTATVSVRVASPAELL	HexNAc	N657
			2397.28	2397.22	0.054	HVDGGNTTATVSVRVASPAELL	HexNAc
			3158.66	3158.62	0.041	HVDGGNTTATVSVRVASPAELLNIHHLF	HexNAc
			2340.28	2340.22	0.065	VGTPVDGGAKEHANITVSNVLVY	no	N693
			2543.34	2543.3	0.038		HexNAc
+	H-TconTS1	chymotrypsin	1925.82	1925.79	0.034	NVTRGY	GlcNAc2 Man5	N206
			2111.89	2111.86	0.025	NVTRGYW	GlcNAc2 Man5
			2273.95	2273.92	0.028		GlcNAc2 Man6
			2598.08	2598.02	0.053		GlcNAc2 Man8
